# Supplementary material for: Conservation Genetics of the Endangered Danube Clouded Yellow Butterfly Colias myrmidone (Esper, 1780) in the Last Central European Stronghold: Diversity, Wolbachia Infection and Balkan Connections
Source: Insects. 2025 Feb 17;16(2):220. doi: 10.3390/insects16020220 (PMC11856598; doi:10.3390/insects16020220)
Supplement: Supplementary file 1 [file insects-16-00220-s001.zip › Table_S1.xlsx]

## Sheet: Załącznik
ID	Sex	Year of sampling	Locality	Coordinates	COI	GenBank Acc. No.	EF1-α	GenBank Acc. No.	Wolbachia presence	GenBank Acc. No.
CM001	N/D	2022	Poland, Knyszyn Forest	53.15 N 23.80 E	CmCOI-1	PV031351	CmEF-1	PV033841	not tested
CM002	N/D	2022	Poland, Knyszyn Forest	53.15 N 23.80 E	CmCOI-1		CmEF-1		failed
CM003	N/D	2022	Poland, Knyszyn Forest	53.15 N 23.80 E	CmCOI-1		CmEF-1		failed
CM004A	N/D	2022	Poland, Knyszyn Forest	53.15 N 23.80 E	CmCOI-1		CmEF-1		failed
CM004B	N/D	2022	Poland, Knyszyn Forest	53.15 N 23.80 E	CmCOI-1		CmEF-1		failed
CM004C	N/D	2022	Poland, Knyszyn Forest	53.15 N 23.80 E	CmCOI-1		CmEF-2	PV033842	failed
CM005	N/D	2022	Poland, Knyszyn Forest	53.15 N 23.80 E	CmCOI-1		CmEF-1		failed
CM006	M	2022	Poland, Knyszyn Forest	53.15 N 23.80 E	CmCOI-1		CmEF-1		failed
CM007	M	2022	Poland, Knyszyn Forest	53.15 N 23.80 E	CmCOI-1		CmEF-1		failed
CM008	F	2022	Poland, Knyszyn Forest	53.15 N 23.80 E	CmCOI-1		CmEF-1		failed
CM009	F	2022	Poland, Knyszyn Forest	53.15 N 23.80 E	CmCOI-1		CmEF-1		failed
CM010	F	2022	Poland, Knyszyn Forest	53.15 N 23.80 E	CmCOI-1		CmEF-1		failed
CM011	M	2022	Poland, Knyszyn Forest	53.15 N 23.80 E	CmCOI-1		CmEF-1		failed
CM012	M	2022	Poland, Knyszyn Forest	53.15 N 23.80 E	CmCOI-1		CmEF-1		failed
CM013	F	2022	Poland, Knyszyn Forest	53.15 N 23.80 E	CmCOI-1		CmEF-1		failed
CM014	F	2022	Poland, Knyszyn Forest	53.15 N 23.80 E	CmCOI-1		CmEF-1		failed
CM015	M	2022	Poland, Knyszyn Forest	53.15 N 23.80 E	CmCOI-2	PV031352	CmEF-1		CmWsp-1	PV085849
CM016	M	2022	Poland, Knyszyn Forest	53.15 N 23.80 E	CmCOI-1		CmEF-1		failed
CM017	F	2022	Poland, Knyszyn Forest	53.15 N 23.80 E	CmCOI-2		CmEF-1		CmWsp-1
CM018	M	2022	Poland, Knyszyn Forest	53.15 N 23.80 E	CmCOI-1		CmEF-1		failed
CM019	M	2022	Poland, Knyszyn Forest	53.15 N 23.80 E	CmCOI-1		CmEF-3	PV033843	not tested
CM020	F	2022	Poland, Knyszyn Forest	53.15 N 23.80 E	CmCOI-1		CmEF-4	PV033844	failed
CM021	F	2022	Poland, Knyszyn Forest	53.15 N 23.80 E	CmCOI-1		CmEF-1		failed
CM022	M	2022	Poland, Knyszyn Forest	53.15 N 23.80 E	CmCOI-1		CmEF-2		not tested
CM023	F	2022	Poland, Knyszyn Forest	53.15 N 23.80 E	CmCOI-1		CmEF-1		failed
CM024	M	2022	Poland, Knyszyn Forest	53.15 N 23.80 E	CmCOI-1		CmEF-3		not tested
CM025	M	2022	Poland, Knyszyn Forest	53.15 N 23.80 E	CmCOI-1		CmEF-3		not tested
CM026	M	2022	Poland, Knyszyn Forest	53.15 N 23.80 E	CmCOI-1		CmEF-1		not tested
CM027	M	2022	Poland, Knyszyn Forest	53.15 N 23.80 E	CmCOI-1		CmEF-1		not tested
CM028	M	2022	Poland, Knyszyn Forest	53.15 N 23.80 E	CmCOI-2		CmEF-1		CmWsp-2	PV085850
CM029	M	2022	Poland, Knyszyn Forest	53.15 N 23.80 E	CmCOI-1		CmEF-5	PV033845	not tested
CM030	F	2022	Poland, Knyszyn Forest	53.15 N 23.80 E	CmCOI-2		CmEF-5		CmWsp-1
CM031	F	2022	Poland, Knyszyn Forest	53.15 N 23.80 E	CmCOI-1		CmEF-6	PV033846	not tested
CM032	F	2022	Poland, Knyszyn Forest	53.15 N 23.80 E	CmCOI-1		CmEF-7	PV033847	failed
CM033	M	2022	Poland, Knyszyn Forest	53.15 N 23.80 E	CmCOI-1		CmEF-1		not tested
CM034	F	2022	Poland, Knyszyn Forest	53.15 N 23.80 E	CmCOI-1		CmEF-1		failed
CM035	M	2022	Poland, Knyszyn Forest	53.15 N 23.80 E	CmCOI-1		CmEF-1		not tested
CM036	M	2022	Poland, Knyszyn Forest	53.15 N 23.80 E	CmCOI-1		CmEF-3		not tested
CM037	M	2022	Poland, Knyszyn Forest	53.15 N 23.80 E	CmCOI-1		CmEF-5		not tested
CM038	M	2022	Poland, Knyszyn Forest	53.15 N 23.80 E	CmCOI-1		CmEF-1		not tested
CM039	M	2022	Poland, Knyszyn Forest	53.15 N 23.80 E	CmCOI-1		CmEF-2		not tested
CM040	F	2022	Poland, Knyszyn Forest	53.15 N 23.80 E	CmCOI-1		CmEF-3		not tested
CM041	M	2022	Poland, Knyszyn Forest	53.15 N 23.80 E	CmCOI-2		CmEF-4		CmWsp-1
CM042	M	2022	Poland, Knyszyn Forest	53.15 N 23.80 E	CmCOI-2		CmEF-1		CmWsp-1
CM043	M	2022	Poland, Knyszyn Forest	53.15 N 23.80 E	CmCOI-1		CmEF-1		not tested
CM044	M	2022	Poland, Knyszyn Forest	53.15 N 23.80 E	CmCOI-1		CmEF-8	PV033848	not tested
CM045	M	2022	Poland, Knyszyn Forest	53.15 N 23.80 E	CmCOI-1		CmEF-1		not tested
CM056	M	2022	Poland, Knyszyn Forest	53.15 N 23.80 E	CmCOI-1		CmEF-1		not tested
CM057	M	2022	Poland, Knyszyn Forest	53.15 N 23.80 E	CmCOI-1		CmEF-9	PV033849	not tested
CM058	F	2022	Poland, Knyszyn Forest	53.15 N 23.80 E	CmCOI-1		CmEF-1		not tested
CM059	M	2022	Poland, Knyszyn Forest	53.15 N 23.80 E	CmCOI-1		CmEF-1		not tested
CM060	F	2022	Poland, Knyszyn Forest	53.15 N 23.80 E	CmCOI-1		CmEF-1		failed
CM061	F	2022	Poland, Knyszyn Forest	53.15 N 23.80 E	CmCOI-2		CmEF-1		CmWsp-1
CM062	F	2022	Poland, Knyszyn Forest	53.15 N 23.80 E	CmCOI-1		CmEF-9		failed
CM063	M	2022	Poland, Knyszyn Forest	53.15 N 23.80 E	CmCOI-1		CmEF-5		not tested
CM064	M	2022	Poland, Knyszyn Forest	53.15 N 23.80 E	CmCOI-1		CmEF-5		not tested
CM065	F	2022	Poland, Knyszyn Forest	53.15 N 23.80 E	CmCOI-1		CmEF-1		not tested
CM066	M	2022	Poland, Knyszyn Forest	53.15 N 23.80 E	CmCOI-1		CmEF-5		not tested
CM067	M	2022	Poland, Knyszyn Forest	53.15 N 23.80 E	CmCOI-3	PV031353	CmEF-5		failed
CM068	M	2022	Poland, Knyszyn Forest	53.15 N 23.80 E	CmCOI-1		CmEF-2		not tested
CM069	F	2022	Poland, Knyszyn Forest	53.15 N 23.80 E	CmCOI-2		CmEF-1		failed
CM070	M	2022	Poland, Knyszyn Forest	53.15 N 23.80 E	CmCOI-1		CmEF-1		not tested
CM071	F	2022	Poland, Knyszyn Forest	53.15 N 23.80 E	CmCOI-2		CmEF-1		CmWsp-1
CM072	M	2022	Poland, Knyszyn Forest	53.15 N 23.80 E	CmCOI-1		CmEF-1		not tested
CM073	F	2022	Poland, Knyszyn Forest	53.15 N 23.80 E	CmCOI-2		CmEF-1		CmWsp-1
CM074	M	2022	Poland, Knyszyn Forest	53.15 N 23.80 E	CmCOI-1		CmEF-1		not tested
CM075	M	2022	Poland, Knyszyn Forest	53.15 N 23.80 E	CmCOI-1		CmEF-1		not tested
CM077	F	2022	Poland, Knyszyn Forest	53.15 N 23.80 E	CmCOI-1		CmEF-1		not tested
CM078	M	2022	Poland, Knyszyn Forest	53.15 N 23.80 E	CmCOI-1		CmEF-1		not tested
CM079	F	2022	Poland, Knyszyn Forest	53.15 N 23.80 E	CmCOI-1		CmEF-4		not tested
CM080	M	2022	Poland, Knyszyn Forest	53.15 N 23.80 E	CmCOI-1		CmEF-1		not tested
CM081	F	2022	Poland, Knyszyn Forest	53.15 N 23.80 E	CmCOI-1		CmEF-3		not tested
CM082	F	2022	Poland, Knyszyn Forest	53.15 N 23.80 E	CmCOI-1		CmEF-1		not tested
CM083	M	2022	Poland, Knyszyn Forest	53.15 N 23.80 E	CmCOI-1		CmEF-5		not tested
CM084	F	2022	Poland, Knyszyn Forest	53.15 N 23.80 E	CmCOI-1		CmEF-1		not tested
CM085	F	2022	Poland, Knyszyn Forest	53.15 N 23.80 E	CmCOI-2		CmEF-1		CmWsp-1
CM086	F	2022	Poland, Knyszyn Forest	53.15 N 23.80 E	CmCOI-1		CmEF-1		not tested
CM087	M	2022	Poland, Knyszyn Forest	53.15 N 23.80 E	CmCOI-1		CmEF-1		not tested
CM088	M	2022	Poland, Knyszyn Forest	53.15 N 23.80 E	CmCOI-1		CmEF-10	PV033850	not tested
CM089	M	2022	Poland, Knyszyn Forest	53.15 N 23.80 E	CmCOI-1		CmEF-3		not tested
CM090	M	2022	Poland, Knyszyn Forest	53.15 N 23.80 E	CmCOI-1		CmEF-1		not tested
CM091	F	2022	Poland, Knyszyn Forest	53.15 N 23.80 E	CmCOI-1		CmEF-1		not tested
CM092	M	2022	Poland, Knyszyn Forest	53.15 N 23.80 E	CmCOI-1		CmEF-1		not tested
CM093	M	2022	Poland, Knyszyn Forest	53.15 N 23.80 E	CmCOI-1		CmEF-5		not tested
CM094	F	2022	Poland, Knyszyn Forest	53.15 N 23.80 E	CmCOI-2		CmEF-1		CmWsp-1
CM095	M	2022	Poland, Knyszyn Forest	53.15 N 23.80 E	CmCOI-1		CmEF-5		not tested
CM096	F	2022	Poland, Knyszyn Forest	53.15 N 23.80 E	CmCOI-1		CmEF-1		not tested
CM097	F	2022	Poland, Knyszyn Forest	53.15 N 23.80 E	CmCOI-1		CmEF-5		not tested
CM098	F	2022	Poland, Knyszyn Forest	53.15 N 23.80 E	CmCOI-2		CmEF-1		CmWsp-1
CM099	M	2022	Poland, Knyszyn Forest	53.15 N 23.80 E	CmCOI-1		CmEF-1		not tested
CM100	F	2022	Poland, Knyszyn Forest	53.15 N 23.80 E	CmCOI-1		CmEF-1		not tested
CM101	M	2022	Poland, Knyszyn Forest	53.15 N 23.80 E	CmCOI-1		CmEF-1		not tested
CM102	M	2022	Poland, Knyszyn Forest	53.15 N 23.80 E	CmCOI-1		CmEF-1		not tested
CM103	F	2022	Poland, Knyszyn Forest	53.15 N 23.80 E	CmCOI-1		CmEF-1		not tested
CM104	F	2022	Poland, Knyszyn Forest	53.15 N 23.80 E	CmCOI-2		CmEF-1		CmWsp-1
CM105	F	2022	Poland, Knyszyn Forest	53.15 N 23.80 E	CmCOI-1		CmEF-5		not tested
CM106	F	2022	Poland, Knyszyn Forest	53.15 N 23.80 E	CmCOI-1		CmEF-1		not tested
CM107	M	2022	Poland, Knyszyn Forest	53.15 N 23.80 E	CmCOI-1		CmEF-1		not tested
CM108	M	2022	Poland, Knyszyn Forest	53.15 N 23.80 E	CmCOI-1		CmEF-1		not tested
CM109	F	2022	Poland, Knyszyn Forest	53.15 N 23.80 E	CmCOI-2		CmEF-6		not tested
CM110	F	2022	Poland, Knyszyn Forest	53.15 N 23.80 E	CmCOI-1		CmEF-9		not tested
CM111	M	2022	Poland, Knyszyn Forest	53.15 N 23.80 E	CmCOI-1		CmEF-1		not tested
CM112	F	2022	Poland, Knyszyn Forest	53.15 N 23.80 E	CmCOI-1		CmEF-1		not tested
CM113	M	2022	Poland, Knyszyn Forest	53.15 N 23.80 E	CmCOI-1		CmEF-1		not tested
CM114	F	2022	Poland, Knyszyn Forest	53.15 N 23.80 E	CmCOI-2		CmEF-1		CmWsp-1
CM115	F	2022	Poland, Knyszyn Forest	53.15 N 23.80 E	CmCOI-1		CmEF-5		not tested
CM116	M	2022	Poland, Knyszyn Forest	53.15 N 23.80 E	CmCOI-1		CmEF-1		not tested
CM117	F	2022	Poland, Knyszyn Forest	53.15 N 23.80 E	CmCOI-1		CmEF-3		not tested
CM118	M	2022	Poland, Knyszyn Forest	53.15 N 23.80 E	CmCOI-1		CmEF-11	PV033851	not tested
CM119	M	2022	Poland, Knyszyn Forest	53.15 N 23.80 E	CmCOI-1		CmEF-1		not tested
CM120	F	2022	Poland, Knyszyn Forest	53.15 N 23.80 E	CmCOI-1		CmEF-1		not tested
CM121	M	2022	Poland, Knyszyn Forest	53.15 N 23.80 E	CmCOI-1		CmEF-1		not tested
CM122	M	2022	Poland, Knyszyn Forest	53.15 N 23.80 E	CmCOI-1		CmEF-1		not tested
CM123	F	2022	Poland, Knyszyn Forest	53.15 N 23.80 E	CmCOI-1		CmEF-1		not tested
CM124	F	2022	Poland, Knyszyn Forest	53.15 N 23.80 E	CmCOI-2		CmEF-1		CmWsp-1
CM125	M	2022	Poland, Knyszyn Forest	53.15 N 23.80 E	CmCOI-1		CmEF-2		not tested
CM126	F	2022	Poland, Knyszyn Forest	53.15 N 23.80 E	CmCOI-2		CmEF-8		failed
CM127	M	2022	Poland, Knyszyn Forest	53.15 N 23.80 E	CmCOI-1		CmEF-3		not tested
CM128	M	2022	Poland, Knyszyn Forest	53.15 N 23.80 E	CmCOI-1		CmEF-1		not tested
CM153	M	2022	Poland, Knyszyn Forest	53.15 N 23.80 E	CmCOI-1		CmEF-2		not tested
CM154	F	2022	Poland, Knyszyn Forest	53.15 N 23.80 E	CmCOI-1		CmEF-2		not tested
CM155	M	2022	Poland, Knyszyn Forest	53.15 N 23.80 E	CmCOI-1		CmEF-2		not tested
CM156	M	2022	Poland, Knyszyn Forest	53.15 N 23.80 E	CmCOI-1		CmEF-5		not tested
CM157	F	2022	Poland, Knyszyn Forest	53.15 N 23.80 E	CmCOI-4	PV031354	failed		failed
CM158	F	2022	Poland, Knyszyn Forest	53.15 N 23.80 E	CmCOI-1		CmEF-1		not tested
CM167	M	2014	Poland, Czerwony Bór	52.99 N 22.09 E	CmCOI-1		CmEF-5		not tested
CM193	N/D	2014	Poland, Knyszyn Forest	53.15 N 23.80 E	CmCOI-1		CmEF-6		not tested
CM195	N/D	2014	Poland, Knyszyn Forest	53.15 N 23.80 E	CmCOI-1		CmEF-1		not tested
CM196	N/D	2014	Poland, Knyszyn Forest	53.15 N 23.80 E	CmCOI-1		CmEF-4		not tested
CM197	N/D	2014	Poland, Knyszyn Forest	53.15 N 23.80 E	CmCOI-1		CmEF-1		not tested
CM200	N/D	2014	Poland, Knyszyn Forest	53.15 N 23.80 E	CmCOI-1		failed		not tested
CM201	N/D	2014	Poland, Knyszyn Forest	53.15 N 23.80 E	CmCOI-1		CmEF-1		not tested
CM202	N/D	2014	Poland, Knyszyn Forest	53.15 N 23.80 E	CmCOI-1		CmEF-12	PV033852	not tested
CM203	N/D	2014	Poland, Knyszyn Forest	53.15 N 23.80 E	CmCOI-1		CmEF-13	PV033853	not tested
CM205	N/D	2014	Poland, Knyszyn Forest	53.15 N 23.80 E	CmCOI-1		CmEF-1		not tested
CM206	N/D	2014	Poland, Knyszyn Forest	53.15 N 23.80 E	CmCOI-1		CmEF-4		not tested
CM208	N/D	2014	Poland, Knyszyn Forest	53.15 N 23.80 E	CmCOI-1		CmEF-12		not tested
CM209	N/D	2014	Poland, Knyszyn Forest	53.15 N 23.80 E	CmCOI-1		CmEF-5		not tested
CM210	N/D	2014	Poland, Czerwony Bór	52.99 N 22.09 E	CmCOI-1		CmEF-16	PV033857	not tested
CM211	N/D	2014	Poland, Czerwony Bór	52.99 N 22.09 E	CmCOI-1		CmEF-5		not tested
CM212	N/D	2014	Poland, Czerwony Bór	52.99 N 22.09 E	CmCOI-1		CmEF-16		not tested
CM213	N/D	2014	Poland, Czerwony Bór	52.99 N 22.09 E	CmCOI-1		failed		not tested
CM214	N/D	2014	Poland, Czerwony Bór	52.99 N 22.09 E	CmCOI-1		CmEF-6		not tested
CM215	N/D	2014	Poland, Czerwony Bór	52.99 N 22.09 E	CmCOI-1		CmEF-1		not tested
CM216	N/D	2014	Poland, Czerwony Bór	52.99 N 22.09 E	CmCOI-1		CmEF-1		not tested
CM217	N/D	2014	Poland, Czerwony Bór	52.99 N 22.09 E	CmCOI-1		CmEF-17		not tested
CM226	M	2014	Poland, Czerwony Bór	52.99 N 22.09 E	CmCOI-1		CmEF-5		not tested
CM227	F	2014	Poland, Czerwony Bór	52.99 N 22.09 E	CmCOI-1		CmEF-9		not tested
CM229	M	2014	Poland, Czerwony Bór	52.99 N 22.09 E	CmCOI-1		CmEF-14	PV033854	not tested
CM230	M	2014	Poland, Czerwony Bór	52.99 N 22.09 E	CmCOI-1		failed		not tested
CM231	M	2014	Poland, Czerwony Bór	52.99 N 22.09 E	CmCOI-1		CmEF-15	PV033855	not tested
CM232	N/D	2014	Poland, Czerwony Bór	52.99 N 22.09 E	CmCOI-1		CmEF-1		not tested
CM233	N/D	2014	Poland, Czerwony Bór	52.99 N 22.09 E	CmCOI-1		failed		not tested
CM235	N/D	2014	Poland, Czerwony Bór	52.99 N 22.09 E	CmCOI-1		CmEF-18	PV033858	not tested
CM236	N/D	2014	Poland, Czerwony Bór	52.99 N 22.09 E	CmCOI-1		failed		not tested
CM237	N/D	2014	Poland, Czerwony Bór	52.99 N 22.09 E	CmCOI-1		CmEF-17		not tested
CM239	M	2014	Poland, Czerwony Bór	52.99 N 22.09 E	CmCOI-1		failed		not tested
CM243	M	2014	Poland, Czerwony Bór	52.99 N 22.09 E	CmCOI-1		CmEF-15		not tested
