# Supplementary material for: Conservation Genetics of the Endangered Danube Clouded Yellow Butterfly Colias myrmidone (Esper, 1780) in the Last Central European Stronghold: Diversity, Wolbachia Infection and Balkan Connections
Source: Insects. 2025 Feb 17;16(2):220. doi: 10.3390/insects16020220 (PMC11856598; doi:10.3390/insects16020220)
Supplement: Supplementary file 1 [file insects-16-00220-s001.zip › Table_S2.xlsx]

## Sheet: S2
Taxon	GenBank Acc. no	Country	Coordinates	Year of sampling	COI haplotype
Colias myrmidone	MW502703.1	Russia	55.55 N 38.88 E	2007	CmCOI-1
Colias myrmidone	MW499355.1	Russia	55.55 N 38.88 E	2007	CmCOI-2
Colias myrmidone	MW501352.1	Russia	55.55 N 38.88 E	2007	CmCOI-7
Colias myrmidone	MW501020.1	Ukraine	51.88 N 31.14 E	2006	CmCOI-5
Colias myrmidone	MW501985.1	Russia	52.61 N 39.61 E	1999	CmCOI-1
Colias myrmidone	MW502165.1	Czech Republic	48.85 N 17.38 E	1994	CmCOI-1
Colias myrmidone	MW499038.1	Romania	46.75 N 25.53 E	2014	CmCOI-1
Colias myrmidone	HQ004306.1	Romania	46.70 N 23.55 E	2007	CmCOI-1
Colias myrmidone	HQ004305.1	Romania	46.67 N 23.57 E	2006	CmCOI-1
Colias myrmidone	HQ004303.1	Romania	46.68 N 23.53 E	2006	CmCOI-1
Colias myrmidone	HQ004304.1	Romania	46.68 N 23.53 E	2006	CmCOI-1
Colias caucasica balcanica	MW503660.1	Macedonia	41.01 N 21.22 E	2014	CmCOI-1
Colias caucasica balcanica	MW501609.1	Macedonia	41.03 N 21.19 E	2002	CmCOI-1
Colias caucasica balcanica	MW500923.1	Macedonia	41.80 N 20.62 E	2008	CmCOI-1
Colias caucasica balcanica	MW502515.1	Macedonia	40.94 N 20.83 E	2012	CmCOI-1
Colias caucasica balcanica	MW503276.1	Serbia	43.54 N 20.02 E	2008	CmCOI-1
Colias caucasica balcanica	MW503034.1	Serbia	43.54 N 20.02 E	2015	CmCOI-1
Colias caucasica balcanica	MW501668.1	Serbia	43.54 N 20.02 E	2008	CmCOI-1
Colias caucasica balcanica	MW503209.1	Serbia	43.54 N 20.03 E	2014	CmCOI-1
Colias caucasica balcanica	MW501941.1	Serbia	43.54 N 20.03 E	2011	CmCOI-1
Colias caucasica balcanica	MW500662.1	Serbia	43.54 N 20.03 E	2011	CmCOI-1
Colias caucasica balcanica	MW499330.1	Serbia	43.54 N 20.03 E	2011	CmCOI-1
Colias caucasica balcanica	MW499129.1	Serbia	43.54 N 20.03 E	2011	CmCOI-1
Colias caucasica balcanica	MW502755.1	Serbia	42.73 N 22.28 E	2014	CmCOI-1
Colias caucasica balcanica	MW500054.1	Serbia	42.73 N 22.28 E	2014	CmCOI-1
Colias caucasica balcanica	MW502262.1	Serbia	42.73 N 22.28 E	2016	CmCOI-1
Colias caucasica balcanica	MW502190.1	Serbia	43.30 N 19.78 E	2015	CmCOI-1
Colias caucasica balcanica	MW501563.1	Greece	40.78 N 21.25 E	1998	CmCOI-6
Colias caucasica balcanica	MW499440.1	Greece	40.78 N 21.25 E	1998	CmCOI-8
